# Supplementary material for: A Low Red/Far-Red Light Ratio Promotes a Reduction in Time from Sowing to Flowering in Wheat Under Speed Breeding Conditions
Source: Plants (Basel). 2025 Nov 26;14(23):3614. doi: 10.3390/plants14233614 (PMC12693936; doi:10.3390/plants14233614)
Supplement: Supplementary file 1 [file plants-14-03614-s001.zip]

Archive with 2 entries (2 files):
- Supplumentary Table S2.xlsx
- Supplumentary Table S1.xlsx
