# Supplementary material for: A Low Red/Far-Red Light Ratio Promotes a Reduction in Time from Sowing to Flowering in Wheat Under Speed Breeding Conditions
Source: Plants (Basel). 2025 Nov 26;14(23):3614. doi: 10.3390/plants14233614 (PMC12693936; doi:10.3390/plants14233614)
Supplement: Supplementary file 1 [file plants-14-03614-s001.zip › Supplumentary Table S2.xlsx]

## Sheet: Sheet1
Supplumentary Table S2. Spectral power distributions (SPD) for all spectral compositions
SPDs for all spectral compositions were measured at the center of the shelf where the plants were placed.
Wavelength	PPFD for spectrum R (660 nm)/FR (730 nm) = 6,6	PPFD for spectrum R (660 nm)/FR (730 nm) = 1,0	PPFD for spectrum R (660 nm)/FR (730 nm) = 0,4
PSS	0.9	0.8	0.7
350 nm(umol/(m^2*s))	0.000000	0.000000	0.000112
351 nm(umol/(m^2*s))	0.000000	0.000000	0.000112
352 nm(umol/(m^2*s))	0.000000	0.000000	0.000113
353 nm(umol/(m^2*s))	0.000000	0.000000	0.000144
354 nm(umol/(m^2*s))	0.000050	0.000000	0.000170
355 nm(umol/(m^2*s))	0.000190	0.000000	0.000166
356 nm(umol/(m^2*s))	0.000419	0.000000	0.000101
357 nm(umol/(m^2*s))	0.000525	0.000000	0.000036
358 nm(umol/(m^2*s))	0.000453	0.000000	0.000003
359 nm(umol/(m^2*s))	0.000224	0.000018	0.000000
360 nm(umol/(m^2*s))	0.000067	0.000106	0.000000
361 nm(umol/(m^2*s))	0.000000	0.000264	0.000000
362 nm(umol/(m^2*s))	0.000000	0.000393	0.000000
363 nm(umol/(m^2*s))	0.000000	0.000380	0.000000
364 nm(umol/(m^2*s))	0.000000	0.000225	0.000000
365 nm(umol/(m^2*s))	0.000000	0.000116	0.000000
366 nm(umol/(m^2*s))	0.000000	0.000117	0.000000
367 nm(umol/(m^2*s))	0.000021	0.000206	0.000000
368 nm(umol/(m^2*s))	0.000114	0.000222	0.000000
369 nm(umol/(m^2*s))	0.000279	0.000160	0.000000
370 nm(umol/(m^2*s))	0.000402	0.000067	0.000000
371 nm(umol/(m^2*s))	0.000381	0.000014	0.000000
372 nm(umol/(m^2*s))	0.000216	0.000000	0.000000
373 nm(umol/(m^2*s))	0.000072	0.000000	0.000000
374 nm(umol/(m^2*s))	0.000000	0.000000	0.000000
375 nm(umol/(m^2*s))	0.000010	0.000000	0.000000
376 nm(umol/(m^2*s))	0.000049	0.000000	0.000000
377 nm(umol/(m^2*s))	0.000117	0.000000	0.000000
378 nm(umol/(m^2*s))	0.000161	0.000008	0.000000
379 nm(umol/(m^2*s))	0.000149	0.000026	0.000000
380 nm(umol/(m^2*s))	0.000083	0.000053	0.000000
381 nm(umol/(m^2*s))	0.000047	0.000061	0.000000
382 nm(umol/(m^2*s))	0.000058	0.000049	0.000000
383 nm(umol/(m^2*s))	0.000095	0.000022	0.000000
384 nm(umol/(m^2*s))	0.000096	0.000006	0.000000
385 nm(umol/(m^2*s))	0.000062	0.000000	0.000000
386 nm(umol/(m^2*s))	0.000199	0.000000	0.000000
387 nm(umol/(m^2*s))	0.000565	0.000000	0.000000
388 nm(umol/(m^2*s))	0.001070	0.000000	0.000000
389 nm(umol/(m^2*s))	0.001192	0.000000	0.000000
390 nm(umol/(m^2*s))	0.000892	0.000000	0.000000
391 nm(umol/(m^2*s))	0.000446	0.000000	0.000000
392 nm(umol/(m^2*s))	0.000315	0.000000	0.000000
393 nm(umol/(m^2*s))	0.000503	0.000000	0.000000
394 nm(umol/(m^2*s))	0.000671	0.000000	0.000000
395 nm(umol/(m^2*s))	0.000688	0.000000	0.000000
396 nm(umol/(m^2*s))	0.000549	0.000051	0.000000
397 nm(umol/(m^2*s))	0.000393	0.000243	0.000000
398 nm(umol/(m^2*s))	0.000223	0.000577	0.000000
399 nm(umol/(m^2*s))	0.000093	0.000787	0.000000
400 nm(umol/(m^2*s))	0.000029	0.000716	0.000000
401 nm(umol/(m^2*s))	0.000029	0.000384	0.000000
402 nm(umol/(m^2*s))	0.000033	0.000137	0.000000
403 nm(umol/(m^2*s))	0.000026	0.000045	0.000000
404 nm(umol/(m^2*s))	0.000208	0.000192	0.000077
405 nm(umol/(m^2*s))	0.000753	0.000537	0.000294
406 nm(umol/(m^2*s))	0.001666	0.001082	0.000652
407 nm(umol/(m^2*s))	0.002798	0.002072	0.001683
408 nm(umol/(m^2*s))	0.003992	0.003440	0.003360
409 nm(umol/(m^2*s))	0.005424	0.005277	0.005635
410 nm(umol/(m^2*s))	0.007360	0.007391	0.007809
411 nm(umol/(m^2*s))	0.009801	0.009766	0.009850
412 nm(umol/(m^2*s))	0.012372	0.012325	0.012106
413 nm(umol/(m^2*s))	0.014693	0.014913	0.014761
414 nm(umol/(m^2*s))	0.017007	0.017589	0.017821
415 nm(umol/(m^2*s))	0.020619	0.020612	0.021001
416 nm(umol/(m^2*s))	0.025599	0.023979	0.024212
417 nm(umol/(m^2*s))	0.031534	0.028087	0.028204
418 nm(umol/(m^2*s))	0.037201	0.032971	0.033473
419 nm(umol/(m^2*s))	0.042616	0.038660	0.040030
420 nm(umol/(m^2*s))	0.048895	0.045766	0.047185
421 nm(umol/(m^2*s))	0.056162	0.053994	0.054435
422 nm(umol/(m^2*s))	0.065033	0.063938	0.062779
423 nm(umol/(m^2*s))	0.075358	0.075299	0.073414
424 nm(umol/(m^2*s))	0.087148	0.088086	0.086357
425 nm(umol/(m^2*s))	0.101162	0.102761	0.100997
426 nm(umol/(m^2*s))	0.116825	0.118725	0.116141
427 nm(umol/(m^2*s))	0.134779	0.136281	0.132727
428 nm(umol/(m^2*s))	0.155070	0.155029	0.152485
429 nm(umol/(m^2*s))	0.177513	0.174823	0.175380
430 nm(umol/(m^2*s))	0.203292	0.198413	0.202417
431 nm(umol/(m^2*s))	0.231617	0.226200	0.232162
432 nm(umol/(m^2*s))	0.263141	0.258736	0.265085
433 nm(umol/(m^2*s))	0.298843	0.295272	0.301242
434 nm(umol/(m^2*s))	0.338128	0.334787	0.339992
435 nm(umol/(m^2*s))	0.383838	0.379953	0.384828
436 nm(umol/(m^2*s))	0.435236	0.430363	0.436098
437 nm(umol/(m^2*s))	0.492838	0.486617	0.494416
438 nm(umol/(m^2*s))	0.558501	0.551799	0.562156
439 nm(umol/(m^2*s))	0.630248	0.624101	0.637075
440 nm(umol/(m^2*s))	0.711680	0.706819	0.721750
441 nm(umol/(m^2*s))	0.801002	0.797016	0.812585
442 nm(umol/(m^2*s))	0.898267	0.894739	0.909617
443 nm(umol/(m^2*s))	1.001368	0.997720	1.013215
444 nm(umol/(m^2*s))	1.106847	1.102690	1.120742
445 nm(umol/(m^2*s))	1.212590	1.207805	1.229567
446 nm(umol/(m^2*s))	1.314182	1.309362	1.333114
447 nm(umol/(m^2*s))	1.411588	1.407327	1.431336
448 nm(umol/(m^2*s))	1.494554	1.490405	1.515368
449 nm(umol/(m^2*s))	1.564549	1.559680	1.587364
450 nm(umol/(m^2*s))	1.614682	1.607578	1.639620
451 nm(umol/(m^2*s))	1.647142	1.636052	1.672236
452 nm(umol/(m^2*s))	1.662750	1.645969	1.685957
453 nm(umol/(m^2*s))	1.653029	1.632522	1.673401
454 nm(umol/(m^2*s))	1.625910	1.605082	1.643763
455 nm(umol/(m^2*s))	1.578205	1.559734	1.593929
456 nm(umol/(m^2*s))	1.519638	1.501877	1.533467
457 nm(umol/(m^2*s))	1.452244	1.433118	1.464375
458 nm(umol/(m^2*s))	1.377429	1.357018	1.388435
459 nm(umol/(m^2*s))	1.300342	1.280317	1.310753
460 nm(umol/(m^2*s))	1.222696	1.204387	1.233027
461 nm(umol/(m^2*s))	1.149522	1.132154	1.159806
462 nm(umol/(m^2*s))	1.081149	1.063684	1.091339
463 nm(umol/(m^2*s))	1.019667	1.002188	1.029036
464 nm(umol/(m^2*s))	0.962475	0.945911	0.970179
465 nm(umol/(m^2*s))	0.910360	0.895432	0.915866
466 nm(umol/(m^2*s))	0.861061	0.847280	0.865160
467 nm(umol/(m^2*s))	0.813831	0.800548	0.817459
468 nm(umol/(m^2*s))	0.769807	0.757547	0.773823
469 nm(umol/(m^2*s))	0.727844	0.717759	0.732525
470 nm(umol/(m^2*s))	0.688845	0.681674	0.694224
471 nm(umol/(m^2*s))	0.652609	0.647331	0.658023
472 nm(umol/(m^2*s))	0.618786	0.614186	0.623522
473 nm(umol/(m^2*s))	0.589240	0.584074	0.592950
474 nm(umol/(m^2*s))	0.562756	0.556506	0.565578
475 nm(umol/(m^2*s))	0.540313	0.532641	0.542389
476 nm(umol/(m^2*s))	0.520753	0.512068	0.522108
477 nm(umol/(m^2*s))	0.503646	0.494434	0.504287
478 nm(umol/(m^2*s))	0.489953	0.480926	0.490298
479 nm(umol/(m^2*s))	0.478316	0.469932	0.478827
480 nm(umol/(m^2*s))	0.470094	0.462569	0.471051
481 nm(umol/(m^2*s))	0.465164	0.457978	0.466193
482 nm(umol/(m^2*s))	0.463339	0.455926	0.464018
483 nm(umol/(m^2*s))	0.464605	0.457759	0.465643
484 nm(umol/(m^2*s))	0.467242	0.462128	0.469629
485 nm(umol/(m^2*s))	0.472558	0.469532	0.476691
486 nm(umol/(m^2*s))	0.480535	0.478015	0.485263
487 nm(umol/(m^2*s))	0.491178	0.487573	0.495309
488 nm(umol/(m^2*s))	0.503994	0.499416	0.507031
489 nm(umol/(m^2*s))	0.517696	0.513076	0.519737
490 nm(umol/(m^2*s))	0.533344	0.529156	0.534530
491 nm(umol/(m^2*s))	0.550898	0.546432	0.551305
492 nm(umol/(m^2*s))	0.570395	0.565114	0.570256
493 nm(umol/(m^2*s))	0.590895	0.585724	0.591320
494 nm(umol/(m^2*s))	0.611648	0.607809	0.613719
495 nm(umol/(m^2*s))	0.633959	0.631647	0.637476
496 nm(umol/(m^2*s))	0.658250	0.656250	0.661605
497 nm(umol/(m^2*s))	0.684610	0.681572	0.686296
498 nm(umol/(m^2*s))	0.711931	0.706996	0.711869
499 nm(umol/(m^2*s))	0.739654	0.732323	0.738246
500 nm(umol/(m^2*s))	0.766861	0.758367	0.765228
501 nm(umol/(m^2*s))	0.793162	0.785425	0.792295
502 nm(umol/(m^2*s))	0.818770	0.812906	0.819361
503 nm(umol/(m^2*s))	0.844844	0.839178	0.846314
504 nm(umol/(m^2*s))	0.871551	0.864082	0.873154
505 nm(umol/(m^2*s))	0.897333	0.888798	0.899077
506 nm(umol/(m^2*s))	0.921846	0.914206	0.924190
507 nm(umol/(m^2*s))	0.945250	0.939720	0.948461
508 nm(umol/(m^2*s))	0.969017	0.964300	0.972758
509 nm(umol/(m^2*s))	0.993074	0.987928	0.997076
510 nm(umol/(m^2*s))	1.016754	1.011160	1.021360
511 nm(umol/(m^2*s))	1.039926	1.034441	1.045628
512 nm(umol/(m^2*s))	1.061771	1.056345	1.068243
513 nm(umol/(m^2*s))	1.082479	1.076423	1.088734
514 nm(umol/(m^2*s))	1.101838	1.094689	1.107052
515 nm(umol/(m^2*s))	1.120376	1.112618	1.124782
516 nm(umol/(m^2*s))	1.138390	1.130681	1.142469
517 nm(umol/(m^2*s))	1.155707	1.148778	1.160023
518 nm(umol/(m^2*s))	1.172690	1.166862	1.177504
519 nm(umol/(m^2*s))	1.188557	1.183829	1.194494
520 nm(umol/(m^2*s))	1.203082	1.198898	1.210796
521 nm(umol/(m^2*s))	1.216403	1.212135	1.226094
522 nm(umol/(m^2*s))	1.229871	1.224954	1.239382
523 nm(umol/(m^2*s))	1.244087	1.238204	1.250969
524 nm(umol/(m^2*s))	1.258496	1.251679	1.262490
525 nm(umol/(m^2*s))	1.272413	1.265028	1.275706
526 nm(umol/(m^2*s))	1.285615	1.277928	1.289907
527 nm(umol/(m^2*s))	1.298240	1.290087	1.302803
528 nm(umol/(m^2*s))	1.310365	1.301514	1.314075
529 nm(umol/(m^2*s))	1.321800	1.312222	1.324758
530 nm(umol/(m^2*s))	1.332836	1.322637	1.335815
531 nm(umol/(m^2*s))	1.344009	1.332997	1.347396
532 nm(umol/(m^2*s))	1.355955	1.343701	1.359253
533 nm(umol/(m^2*s))	1.368016	1.354769	1.371276
534 nm(umol/(m^2*s))	1.378378	1.366007	1.383080
535 nm(umol/(m^2*s))	1.386805	1.377321	1.394589
536 nm(umol/(m^2*s))	1.395113	1.388690	1.405569
537 nm(umol/(m^2*s))	1.404624	1.400084	1.416230
538 nm(umol/(m^2*s))	1.415647	1.411131	1.426152
539 nm(umol/(m^2*s))	1.427191	1.421620	1.435442
540 nm(umol/(m^2*s))	1.439042	1.431446	1.444205
541 nm(umol/(m^2*s))	1.450429	1.440741	1.453112
542 nm(umol/(m^2*s))	1.461178	1.449717	1.462401
543 nm(umol/(m^2*s))	1.471017	1.460258	1.472858
544 nm(umol/(m^2*s))	1.480394	1.472689	1.484275
545 nm(umol/(m^2*s))	1.489766	1.486075	1.496212
546 nm(umol/(m^2*s))	1.499872	1.498075	1.507517
547 nm(umol/(m^2*s))	1.510901	1.508672	1.518314
548 nm(umol/(m^2*s))	1.522774	1.518947	1.529420
549 nm(umol/(m^2*s))	1.535226	1.529454	1.541097
550 nm(umol/(m^2*s))	1.547526	1.540536	1.553026
551 nm(umol/(m^2*s))	1.559287	1.552059	1.564830
552 nm(umol/(m^2*s))	1.570466	1.563592	1.576004
553 nm(umol/(m^2*s))	1.581609	1.574515	1.586457
554 nm(umol/(m^2*s))	1.592578	1.584633	1.596816
555 nm(umol/(m^2*s))	1.603158	1.594056	1.608681
556 nm(umol/(m^2*s))	1.613455	1.603114	1.622220
557 nm(umol/(m^2*s))	1.624910	1.613798	1.635542
558 nm(umol/(m^2*s))	1.637782	1.626440	1.647544
559 nm(umol/(m^2*s))	1.651151	1.640433	1.658350
560 nm(umol/(m^2*s))	1.663461	1.653814	1.669245
561 nm(umol/(m^2*s))	1.675211	1.666711	1.680878
562 nm(umol/(m^2*s))	1.687805	1.679767	1.693921
563 nm(umol/(m^2*s))	1.701396	1.693119	1.708259
564 nm(umol/(m^2*s))	1.715025	1.706558	1.722776
565 nm(umol/(m^2*s))	1.728127	1.719940	1.736753
566 nm(umol/(m^2*s))	1.741112	1.733456	1.749404
567 nm(umol/(m^2*s))	1.754467	1.747199	1.761108
568 nm(umol/(m^2*s))	1.767439	1.760666	1.772707
569 nm(umol/(m^2*s))	1.779283	1.773389	1.785586
570 nm(umol/(m^2*s))	1.789983	1.785687	1.799306
571 nm(umol/(m^2*s))	1.800328	1.798647	1.812108
572 nm(umol/(m^2*s))	1.810970	1.812535	1.823542
573 nm(umol/(m^2*s))	1.823730	1.826795	1.834481
574 nm(umol/(m^2*s))	1.838586	1.840846	1.845838
575 nm(umol/(m^2*s))	1.852918	1.852649	1.857625
576 nm(umol/(m^2*s))	1.864451	1.862054	1.869505
577 nm(umol/(m^2*s))	1.873685	1.870297	1.881173
578 nm(umol/(m^2*s))	1.883376	1.880277	1.892376
579 nm(umol/(m^2*s))	1.893917	1.891856	1.903064
580 nm(umol/(m^2*s))	1.904742	1.902867	1.913473
581 nm(umol/(m^2*s))	1.915365	1.912474	1.923719
582 nm(umol/(m^2*s))	1.924758	1.921208	1.933193
583 nm(umol/(m^2*s))	1.932971	1.929989	1.941958
584 nm(umol/(m^2*s))	1.941183	1.937683	1.950007
585 nm(umol/(m^2*s))	1.950592	1.944112	1.957972
586 nm(umol/(m^2*s))	1.960796	1.950473	1.966183
587 nm(umol/(m^2*s))	1.970537	1.958529	1.974902
588 nm(umol/(m^2*s))	1.978709	1.968086	1.983535
589 nm(umol/(m^2*s))	1.984470	1.977491	1.990968
590 nm(umol/(m^2*s))	1.988166	1.985838	1.997097
591 nm(umol/(m^2*s))	1.991270	1.992513	2.002783
592 nm(umol/(m^2*s))	1.995039	1.997935	2.008768
593 nm(umol/(m^2*s))	1.999905	2.000730	2.012285
594 nm(umol/(m^2*s))	2.005362	2.001850	2.013062
595 nm(umol/(m^2*s))	2.010070	2.002561	2.012749
596 nm(umol/(m^2*s))	2.013140	2.004803	2.014424
597 nm(umol/(m^2*s))	2.013457	2.006281	2.016479
598 nm(umol/(m^2*s))	2.011654	2.004292	2.016275
599 nm(umol/(m^2*s))	2.008218	1.999966	2.013815
600 nm(umol/(m^2*s))	2.004505	1.997551	2.011244
601 nm(umol/(m^2*s))	2.001448	1.997600	2.009077
602 nm(umol/(m^2*s))	1.999620	1.995810	2.005332
603 nm(umol/(m^2*s))	1.998581	1.990354	1.999586
604 nm(umol/(m^2*s))	1.995200	1.984220	1.994175
605 nm(umol/(m^2*s))	1.988706	1.980292	1.990697
606 nm(umol/(m^2*s))	1.981117	1.976678	1.987836
607 nm(umol/(m^2*s))	1.975566	1.971053	1.983594
608 nm(umol/(m^2*s))	1.970585	1.963433	1.977324
609 nm(umol/(m^2*s))	1.963759	1.955591	1.969982
610 nm(umol/(m^2*s))	1.954550	1.947624	1.960956
611 nm(umol/(m^2*s))	1.944204	1.939409	1.950294
612 nm(umol/(m^2*s))	1.933374	1.930400	1.938596
613 nm(umol/(m^2*s))	1.922488	1.919940	1.927139
614 nm(umol/(m^2*s))	1.911372	1.908010	1.916073
615 nm(umol/(m^2*s))	1.898787	1.894829	1.903766
616 nm(umol/(m^2*s))	1.884527	1.880956	1.889660
617 nm(umol/(m^2*s))	1.868481	1.864892	1.873981
618 nm(umol/(m^2*s))	1.851795	1.846940	1.857998
619 nm(umol/(m^2*s))	1.834509	1.828307	1.839708
620 nm(umol/(m^2*s))	1.817129	1.810619	1.819284
621 nm(umol/(m^2*s))	1.797977	1.792481	1.798073
622 nm(umol/(m^2*s))	1.776786	1.772649	1.778345
623 nm(umol/(m^2*s))	1.754605	1.751389	1.759473
624 nm(umol/(m^2*s))	1.733504	1.730211	1.739851
625 nm(umol/(m^2*s))	1.713542	1.710076	1.719307
626 nm(umol/(m^2*s))	1.693512	1.691152	1.698554
627 nm(umol/(m^2*s))	1.673111	1.671709	1.678100
628 nm(umol/(m^2*s))	1.652666	1.649406	1.658136
629 nm(umol/(m^2*s))	1.632017	1.624945	1.638173
630 nm(umol/(m^2*s))	1.610603	1.601731	1.617269
631 nm(umol/(m^2*s))	1.587731	1.580661	1.594820
632 nm(umol/(m^2*s))	1.562296	1.558850	1.570467
633 nm(umol/(m^2*s))	1.535464	1.535021	1.545236
634 nm(umol/(m^2*s))	1.510540	1.511883	1.520819
635 nm(umol/(m^2*s))	1.488762	1.490796	1.497998
636 nm(umol/(m^2*s))	1.468044	1.468523	1.476242
637 nm(umol/(m^2*s))	1.445653	1.443120	1.454155
638 nm(umol/(m^2*s))	1.421441	1.416261	1.430794
639 nm(umol/(m^2*s))	1.396802	1.390681	1.406343
640 nm(umol/(m^2*s))	1.372682	1.366767	1.381224
641 nm(umol/(m^2*s))	1.349452	1.343222	1.356418
642 nm(umol/(m^2*s))	1.325611	1.319287	1.331885
643 nm(umol/(m^2*s))	1.300045	1.294439	1.307235
644 nm(umol/(m^2*s))	1.272844	1.269420	1.281952
645 nm(umol/(m^2*s))	1.245535	1.245141	1.255982
646 nm(umol/(m^2*s))	1.219774	1.221267	1.230830
647 nm(umol/(m^2*s))	1.195851	1.196915	1.207422
648 nm(umol/(m^2*s))	1.173177	1.172361	1.185572
649 nm(umol/(m^2*s))	1.150059	1.148187	1.163669
650 nm(umol/(m^2*s))	1.126203	1.123952	1.141157
651 nm(umol/(m^2*s))	1.102238	1.098976	1.118266
652 nm(umol/(m^2*s))	1.078727	1.075652	1.094692
653 nm(umol/(m^2*s))	1.055736	1.055901	1.070351
654 nm(umol/(m^2*s))	1.034319	1.038024	1.046656
655 nm(umol/(m^2*s))	1.014796	1.018278	1.024843
656 nm(umol/(m^2*s))	0.994947	0.994573	1.004421
657 nm(umol/(m^2*s))	0.972303	0.968391	0.983559
658 nm(umol/(m^2*s))	0.947923	0.943193	0.962356
659 nm(umol/(m^2*s))	0.925091	0.921341	0.942192
660 nm(umol/(m^2*s))	0.904173	0.902784	0.923134
661 nm(umol/(m^2*s))	0.882679	0.884837	0.903950
662 nm(umol/(m^2*s))	0.860842	0.865414	0.885266
663 nm(umol/(m^2*s))	0.840794	0.844719	0.868485
664 nm(umol/(m^2*s))	0.822426	0.823731	0.853039
665 nm(umol/(m^2*s))	0.803598	0.803338	0.836967
666 nm(umol/(m^2*s))	0.782936	0.783324	0.819214
667 nm(umol/(m^2*s))	0.761137	0.762708	0.800615
668 nm(umol/(m^2*s))	0.739960	0.742791	0.782550
669 nm(umol/(m^2*s))	0.720406	0.725341	0.765574
670 nm(umol/(m^2*s))	0.702308	0.710412	0.750727
671 nm(umol/(m^2*s))	0.684344	0.696035	0.737930
672 nm(umol/(m^2*s))	0.666584	0.681248	0.727343
673 nm(umol/(m^2*s))	0.649844	0.666553	0.718345
674 nm(umol/(m^2*s))	0.634049	0.652210	0.709080
675 nm(umol/(m^2*s))	0.618223	0.637990	0.698306
676 nm(umol/(m^2*s))	0.601136	0.623595	0.687259
677 nm(umol/(m^2*s))	0.582777	0.608932	0.677825
678 nm(umol/(m^2*s))	0.564974	0.594328	0.670799
679 nm(umol/(m^2*s))	0.549031	0.580061	0.664636
680 nm(umol/(m^2*s))	0.534843	0.567455	0.659492
681 nm(umol/(m^2*s))	0.520628	0.556464	0.655371
682 nm(umol/(m^2*s))	0.506414	0.547095	0.653302
683 nm(umol/(m^2*s))	0.492704	0.538106	0.652652
684 nm(umol/(m^2*s))	0.480002	0.528569	0.653610
685 nm(umol/(m^2*s))	0.467771	0.518351	0.655131
686 nm(umol/(m^2*s))	0.455406	0.509313	0.658392
687 nm(umol/(m^2*s))	0.442603	0.502066	0.663226
688 nm(umol/(m^2*s))	0.430404	0.496210	0.671573
689 nm(umol/(m^2*s))	0.419287	0.490200	0.682119
690 nm(umol/(m^2*s))	0.408913	0.485686	0.694711
691 nm(umol/(m^2*s))	0.398104	0.482942	0.707689
692 nm(umol/(m^2*s))	0.386593	0.481180	0.721927
693 nm(umol/(m^2*s))	0.374859	0.478859	0.738087
694 nm(umol/(m^2*s))	0.363444	0.476273	0.757085
695 nm(umol/(m^2*s))	0.353354	0.474654	0.778579
696 nm(umol/(m^2*s))	0.345142	0.474821	0.802491
697 nm(umol/(m^2*s))	0.337626	0.476666	0.827987
698 nm(umol/(m^2*s))	0.329558	0.479430	0.854827
699 nm(umol/(m^2*s))	0.320268	0.483162	0.883973
700 nm(umol/(m^2*s))	0.310571	0.488272	0.915751
701 nm(umol/(m^2*s))	0.300372	0.493855	0.952065
702 nm(umol/(m^2*s))	0.289394	0.498763	0.991852
703 nm(umol/(m^2*s))	0.280265	0.503121	1.034452
704 nm(umol/(m^2*s))	0.273608	0.508034	1.077900
705 nm(umol/(m^2*s))	0.267279	0.515640	1.124076
706 nm(umol/(m^2*s))	0.258960	0.525394	1.173547
707 nm(umol/(m^2*s))	0.250013	0.537077	1.228141
708 nm(umol/(m^2*s))	0.242765	0.549117	1.285931
709 nm(umol/(m^2*s))	0.236873	0.562140	1.347087
710 nm(umol/(m^2*s))	0.230626	0.575804	1.410466
711 nm(umol/(m^2*s))	0.223657	0.589409	1.476427
712 nm(umol/(m^2*s))	0.216259	0.605012	1.545541
713 nm(umol/(m^2*s))	0.208966	0.624216	1.617533
714 nm(umol/(m^2*s))	0.202519	0.645027	1.691884
715 nm(umol/(m^2*s))	0.196645	0.664405	1.767446
716 nm(umol/(m^2*s))	0.190719	0.682374	1.847202
717 nm(umol/(m^2*s))	0.184573	0.701393	1.930244
718 nm(umol/(m^2*s))	0.179007	0.722236	2.013939
719 nm(umol/(m^2*s))	0.174251	0.743752	2.094358
720 nm(umol/(m^2*s))	0.169694	0.765995	2.171629
721 nm(umol/(m^2*s))	0.165058	0.786899	2.245448
722 nm(umol/(m^2*s))	0.161001	0.805197	2.314198
723 nm(umol/(m^2*s))	0.157246	0.819502	2.378972
724 nm(umol/(m^2*s))	0.153034	0.831143	2.442712
725 nm(umol/(m^2*s))	0.149205	0.842194	2.497848
726 nm(umol/(m^2*s))	0.146358	0.852885	2.541951
727 nm(umol/(m^2*s))	0.144366	0.859755	2.568107
728 nm(umol/(m^2*s))	0.141936	0.860538	2.583792
729 nm(umol/(m^2*s))	0.139083	0.854426	2.588063
730 nm(umol/(m^2*s))	0.136153	0.845165	2.582389
731 nm(umol/(m^2*s))	0.133209	0.834054	2.565949
732 nm(umol/(m^2*s))	0.128643	0.820946	2.534759
733 nm(umol/(m^2*s))	0.122434	0.805377	2.492525
734 nm(umol/(m^2*s))	0.116345	0.785696	2.437693
735 nm(umol/(m^2*s))	0.112133	0.763489	2.374909
736 nm(umol/(m^2*s))	0.109921	0.738659	2.302153
737 nm(umol/(m^2*s))	0.106989	0.710836	2.220722
738 nm(umol/(m^2*s))	0.102669	0.679067	2.130700
739 nm(umol/(m^2*s))	0.099267	0.645722	2.033093
740 nm(umol/(m^2*s))	0.097631	0.612863	1.930401
741 nm(umol/(m^2*s))	0.095438	0.580279	1.823710
742 nm(umol/(m^2*s))	0.091171	0.546455	1.715167
743 nm(umol/(m^2*s))	0.086316	0.511794	1.604818
744 nm(umol/(m^2*s))	0.082830	0.477871	1.494811
745 nm(umol/(m^2*s))	0.079307	0.444426	1.386091
746 nm(umol/(m^2*s))	0.076683	0.410498	1.280258
747 nm(umol/(m^2*s))	0.075376	0.377050	1.177404
748 nm(umol/(m^2*s))	0.073873	0.347272	1.081146
749 nm(umol/(m^2*s))	0.070984	0.321357	0.990706
750 nm(umol/(m^2*s))	0.068246	0.297978	0.904948
751 nm(umol/(m^2*s))	0.065855	0.274157	0.823753
752 nm(umol/(m^2*s))	0.062685	0.250413	0.747701
753 nm(umol/(m^2*s))	0.059845	0.227751	0.677400
754 nm(umol/(m^2*s))	0.058399	0.205685	0.611025
755 nm(umol/(m^2*s))	0.057458	0.183766	0.550324
756 nm(umol/(m^2*s))	0.055593	0.166056	0.495099
757 nm(umol/(m^2*s))	0.053566	0.153762	0.443813
758 nm(umol/(m^2*s))	0.050922	0.144216	0.398383
759 nm(umol/(m^2*s))	0.048016	0.133023	0.358321
760 nm(umol/(m^2*s))	0.046128	0.119719	0.323107
761 nm(umol/(m^2*s))	0.045504	0.109363	0.289912
762 nm(umol/(m^2*s))	0.044787	0.101784	0.259261
763 nm(umol/(m^2*s))	0.042478	0.093827	0.232305
764 nm(umol/(m^2*s))	0.040890	0.084204	0.207528
765 nm(umol/(m^2*s))	0.041739	0.073592	0.184489
766 nm(umol/(m^2*s))	0.041846	0.067050	0.163770
767 nm(umol/(m^2*s))	0.039369	0.064129	0.145808
768 nm(umol/(m^2*s))	0.033309	0.063381	0.131404
769 nm(umol/(m^2*s))	0.028998	0.061467	0.118761
770 nm(umol/(m^2*s))	0.028549	0.057299	0.107341
771 nm(umol/(m^2*s))	0.030730	0.050891	0.097516
772 nm(umol/(m^2*s))	0.032833	0.043860	0.089185
773 nm(umol/(m^2*s))	0.031845	0.038439	0.082106
774 nm(umol/(m^2*s))	0.030145	0.035687	0.074625
775 nm(umol/(m^2*s))	0.029015	0.035085	0.066711
776 nm(umol/(m^2*s))	0.028964	0.034538	0.059359
777 nm(umol/(m^2*s))	0.027716	0.033619	0.052675
778 nm(umol/(m^2*s))	0.024010	0.032264	0.046522
779 nm(umol/(m^2*s))	0.021208	0.031582	0.042311
780 nm(umol/(m^2*s))	0.020088	0.030494	0.040405
781 nm(umol/(m^2*s))	0.020957	0.026678	0.040911
782 nm(umol/(m^2*s))	0.020187	0.022887	0.039491
783 nm(umol/(m^2*s))	0.017966	0.021016	0.035578
784 nm(umol/(m^2*s))	0.018300	0.021896	0.031256
785 nm(umol/(m^2*s))	0.020597	0.021688	0.028101
786 nm(umol/(m^2*s))	0.023360	0.019116	0.026134
787 nm(umol/(m^2*s))	0.023679	0.016307	0.023966
788 nm(umol/(m^2*s))	0.022501	0.014457	0.021782
789 nm(umol/(m^2*s))	0.020064	0.014653	0.019547
790 nm(umol/(m^2*s))	0.017993	0.016290	0.017230
791 nm(umol/(m^2*s))	0.017081	0.018379	0.016277
792 nm(umol/(m^2*s))	0.017811	0.019575	0.018860
793 nm(umol/(m^2*s))	0.015950	0.018147	0.020351
794 nm(umol/(m^2*s))	0.012133	0.014745	0.019337
795 nm(umol/(m^2*s))	0.009063	0.011472	0.015239
796 nm(umol/(m^2*s))	0.009783	0.009523	0.012725
797 nm(umol/(m^2*s))	0.012081	0.009064	0.012090
798 nm(umol/(m^2*s))	0.013799	0.008618	0.012110
799 nm(umol/(m^2*s))	0.013816	0.008628	0.012126
800 nm(umol/(m^2*s))	0.013833	0.008639	0.012141
