# Supplementary material for: A Low Red/Far-Red Light Ratio Promotes a Reduction in Time from Sowing to Flowering in Wheat Under Speed Breeding Conditions
Source: Plants (Basel). 2025 Nov 26;14(23):3614. doi: 10.3390/plants14233614 (PMC12693936; doi:10.3390/plants14233614)
Supplement: Supplementary file 1 [file plants-14-03614-s001.zip › Supplumentary Table S1.xlsx]

## Sheet: Sheet1
	Table S1: Seed germination rate and regenerative capacity of isolated embryos
Conditions	Replicate	Total seeds	Germinated seeds	Germination Rate (%)	Total embryos	Regenerated embryos	Regenerated Rate (%)
Peat, R:FR = 6.6	1	50	50	100	10	10	100
	2	50	48	96	10	10	100
	3	50	40	80	10	10	100
	4	50	48	96	10	10	100
		Mean values ± 95% confidence interval		93±6.7 a	Mean values ± 95% confidence interval		100±0
Soil mixture, R:FR = 6.6	1	50	50	100	10	10	100
	2	50	50	100	10	10	100
	3	50	50	100	10	10	100
	4	50	50	100	10	10	100
		Mean values ± 95% confidence interval		100±0 a	Mean values ± 95% confidence interval		100±0
Mineral wool, R:FR = 6.6	1	50	49	98	10	10	100
	2	50	48	96	10	10	100
	3	50	49	98	10	10	100
	4	50	50	100	10	10	100
		Mean values ± 95% confidence interval		98±1.2 a	Mean values ± 95% confidence interval		100±0
Peat, R:FR = 1.0	1	50	50	100	10	10	100
	2	50	49	98	10	10	100
	3	50	45	90	10	10	100
	4	50	50	100	10	10	100
		Mean values ± 95% confidence interval		97±3.6 a	Mean values ± 95% confidence interval		100±0
Soil mixture, R:FR = 1.0	1	50	49	98	10	10	100
	2	50	49	98	10	10	100
	3	50	50	100	10	10	100
	4	50	49	98	10	10	100
		Mean values ± 95% confidence interval		98.5±0.8 a	Mean values ± 95% confidence interval		100±0
Mineral wool, R:FR = 1.0	1	50	47	94	10	10	100
	2	50	47	94	10	10	100
	3	50	50	100	10	10	100
	4	50	49	98	10	10	100
		Mean values ± 95% confidence interval		96.5±2.3 a	Mean values ± 95% confidence interval		100±0
Peat, R:FR = 0.4	1	50	49	98	10	10	100
	2	50	50	100	10	10	100
	3	50	50	100	10	10	100
	4	50	49	98	10	10	100
		Mean values ± 95% confidence interval		99±0.9 a	Mean values ± 95% confidence interval		100±0
Soil mixture, R:FR = 0.4	1	50	48	96	10	10	100
	2	50	47	94	10	10	100
	3	50	49	98	10	10	100
	4	50	47	94	10	10	100
		Mean values ± 95% confidence interval		95.4±1.5 a	Mean values ± 95% confidence interval		100±0
Mineral wool, R:FR = 0.4	1	50	47	94	10	10	100
	2	50	48	96	10	10	100
	3	50	46	92	10	10	100
	4	50	49	98	10	10	100
		Mean values ± 95% confidence interval		95±2.8 a	Mean values ± 95% confidence interval		100±0
